# Supplementary material for: Metabolic Complementation in Bacterial Communities: Necessary Conditions and Optimality
Source: Front Microbiol. 2016 Oct 7;7:1553. doi: 10.3389/fmicb.2016.01553 (PMC5054487; doi:10.3389/fmicb.2016.01553)
Supplement: Supplementary file 1 [file Table1.XLSX]

## Sheet: ES asymmetry
Function	AS					AS					AS
Average	0.3398					0.638181					0.825699
St. dev.	0.362645					0.412727					0.328095
Par name	avg(k)	std(k)	C(k)	std C(k)		avg(k)	std(k)	C(k)	std C(k)		avg(k)	std(k)	C(k)	std C(k)
kcat_S	0.998921	0.014628	8.8e-05	0.000398		1.00058	0.028278	-0.000249	0.00083		0.995835	0.083868	-0.00122	0.001976
KM_S1	1.00085	0.014871	-0.000369	0.000377		0.998931	0.02937	-0.001216	0.000847		1.00033	0.086493	-0.003712	0.002088
KM_S2	0.999751	0.015106	0.000424	0.000395		0.998735	0.028867	0.000312	0.000857		0.987021	0.081047	0.002736	0.001767
Keq_S	0.999691	0.014742	0.000709	0.000387		1.00225	0.028423	0.00294	0.000814		1.00178	0.088781	0.004058	0.002011
1/KI	5.00488	0.142844	0.011076	0.003871		4.97847	0.29066	0.035331	0.007996		4.9908	0.841614	0.060747	0.019484
kcat_X	1.00067	0.014987	-0.000247	0.000395		0.999387	0.028742	-0.000458	0.000846		0.996359	0.086739	0.001116	0.002014
KM_X1	1.00107	0.015042	-0.000916	0.000383		1.00082	0.029766	0.000693	0.000898		1.00245	0.08366	-0.001619	0.001867
KM_X2	1.00078	0.014226	0.000235	0.000355		0.99953	0.028854	-0.001652	0.000813		0.994118	0.087139	-0.000532	0.002102
Keq_X	0.999749	0.013726	7.2e-05	0.000352		1.00243	0.028883	-0.000255	0.00084		0.999619	0.088657	-0.00235	0.002162
kcat_P	0.999931	0.015228	0.000205	0.000385		0.997265	0.029474	-0.000613	0.000845		1.01192	0.085826	-0.00054	0.001932
KM_P	0.999647	0.014192	0.000407	0.000363		0.998276	0.02907	-5e-05	0.000834		1.00284	0.089178	0.000335	0.00221
EX_Vmax_X	3.99833	0.055086	0.004664	0.001505		4.00013	0.115093	0.010707	0.003289		3.99939	0.365899	0.031674	0.008848
EX_Vmax_P	3.99878	0.076376	-0.005717	0.001834		4.01398	0.149269	-0.012353	0.004223		3.98874	0.44527	-0.020955	0.010563
avg_Jout	0.999255	0.014244	-0.00029	0.000343		0.998655	0.028457	-0.001785	0.000797		1.00396	0.087033	-0.003206	0.001969
avg_Smax	9.99172	0.147352	0.01432	0.003708		10.0231	0.2861	0.03352	0.008195		10.015	0.872653	0.056993	0.020217
Pout_request	0.011901	0.007198	-6.6e-05	0.000176		0.024876	0.014379	-0.000355	0.000422		0.076186	0.042117	-4.2e-05	0.00099
rho_Jout	-0.00224	0.014512	0.000306	0.000392		0.000986	0.027953	-8.5e-05	0.000815		0.001765	0.08649	-0.003163	0.001974
rho_Smax	-0.000357	0.015205	-1.3e-05	0.000435		-0.000308	0.029928	-0.000843	0.000765		0.006222	0.085634	0.00214	0.001228
SUMMARY CORRELATIONS
Parameter	Delta=0.025			Delta=0.05			Delta=0.15				“Ratio” is the ratio between the average and the error
	Average	Error	Ratio	Average	Error	Ratio	Average	Error	Ratio
kcat_S	8.8e-05	0.000398	0.221106	-0.000249	0.00083	-0.3	-0.00122	0.001976	-0.617409
KM_S1	-0.000369	0.000377	-0.97878	-0.001216	0.000847	-1.43566	-0.003712	0.002088	-1.77778
KM_S2	0.000424	0.000395	1.07342	0.000312	0.000857	0.364061	0.002736	0.001767	1.54839
Keq_S	0.000709	0.000387	1.83204	0.00294	0.000814	3.61179	0.004058	0.002011	2.0179		Green: ratio > 2
1/KI	0.011076	0.003871	2.86128	0.035331	0.007996	4.41858	0.060747	0.019484	3.11779
kcat_X	-0.000247	0.000395	-0.625316	-0.000458	0.000846	-0.541371	0.001116	0.002014	0.554121		Orange: ratio < -2
KM_X1	-0.000916	0.000383	-2.39164	0.000693	0.000898	0.771715	-0.001619	0.001867	-0.867167
KM_X2	0.000235	0.000355	0.661972	-0.001652	0.000813	-2.03198	-0.000532	0.002102	-0.253092
Keq_X	7.2e-05	0.000352	0.204545	-0.000255	0.00084	-0.303571	-0.00235	0.002162	-1.08696
kcat_P	0.000205	0.000385	0.532468	-0.000613	0.000845	-0.725444	-0.00054	0.001932	-0.279503
KM_P	0.000407	0.000363	1.12121	-5e-05	0.000834	-0.059952	0.000335	0.00221	0.151584
EX_Vmax_X	0.004664	0.001505	3.099	0.010707	0.003289	3.2554	0.031674	0.008848	3.57979
EX_Vmax_P	-0.005717	0.001834	-3.11723	-0.012353	0.004223	-2.92517	-0.020955	0.010563	-1.98381
avg_Jout	-0.00029	0.000343	-0.845481	-0.001785	0.000797	-2.23965	-0.003206	0.001969	-1.62824
avg_Smax	0.01432	0.003708	3.86192	0.03352	0.008195	4.0903	0.056993	0.020217	2.81906
Pout_request	-6.6e-05	0.000176	-0.375	-0.000355	0.000422	-0.841232	-4.2e-05	0.00099	-0.0424242
rho_Jout	0.000306	0.000392	0.780612	-8.5e-05	0.000815	-0.104294	-0.003163	0.001974	-1.60233
rho_Smax	-1.3e-05	0.000435	-0.0298851	-0.000843	0.000765	-1.10196	0.00214	0.001228	1.74267

## Sheet: Total proteins
Function	Etot					Etot					Etot
Average	20.6465					20.6376					20.9857
St. dev.	0.380199					0.796377					2.36257
Par name	avg(k)	std(k)	C(k)	std C(k)		avg(k)	std(k)	C(k)	std C(k)		avg(k)	std(k)	C(k)	std C(k)
kcat_S	0.998921	0.014628	-0.001835	0.000378		1.00058	0.028278	-0.00519	0.001637		0.995835	0.083868	-0.052771	0.013543
KM_S1	1.00085	0.014871	0.000584	0.000409		0.998931	0.02937	0.00156	0.001704		1.00033	0.086493	0.015975	0.014793
KM_S2	0.999751	0.015106	-0.00025	0.00039		0.998735	0.028867	-0.001225	0.001585		0.987021	0.081047	0.018136	0.013981
Keq_S	0.999691	0.014742	-0.000187	0.000354		1.00225	0.028423	-0.002573	0.001576		1.00178	0.088781	-0.017118	0.014969
1/KI	5.00488	0.142844	0.020929	0.003851		4.97847	0.29066	0.094163	0.016883		4.9908	0.841614	0.784075	0.136579
kcat_X	1.00067	0.014987	-0.000979	0.000406		0.999387	0.028742	-0.00373	0.001759		0.996359	0.086739	-0.030315	0.014021
KM_X1	1.00107	0.015042	0.000538	0.000401		1.00082	0.029766	-0.000735	0.001574		1.00245	0.08366	-0.002238	0.014224
KM_X2	1.00078	0.014226	-0.000417	0.000357		0.99953	0.028854	0.001949	0.001711		0.994118	0.087139	0.000849	0.014536
Keq_X	0.999749	0.013726	0.000451	0.000368		1.00243	0.028883	0.001973	0.001708		0.999619	0.088657	-0.014993	0.013942
kcat_P	0.999931	0.015228	-0.001958	0.000394		0.997265	0.029474	-0.008974	0.001713		1.01192	0.085826	-0.060234	0.0142
KM_P	0.999647	0.014192	0.000573	0.00036		0.998276	0.02907	0.005363	0.001602		1.00284	0.089178	0.025691	0.014772
EX_Vmax_X	3.99833	0.055086	-0.001973	0.001442		4.00013	0.115093	-0.003326	0.006055		3.99939	0.365899	-0.068804	0.063009
EX_Vmax_P	3.99878	0.076376	0.002819	0.002169		4.01398	0.149269	0.008983	0.00873		3.98874	0.44527	0.109919	0.078565
avg_Jout	0.999255	0.014244	0.00375	0.000361		0.998655	0.028457	0.01752	0.00152		1.00396	0.087033	0.154451	0.012984
avg_Smax	9.99172	0.147352	-0.008377	0.003871		10.0231	0.2861	-0.016594	0.016529		10.015	0.872653	-0.587081	0.144674
Pout_request	0.011901	0.007198	0.000386	0.000185		0.024876	0.014379	0.000595	0.00077		0.076186	0.042117	0.014792	0.007069
rho_Jout	-0.00224	0.014512	-0.00053	0.000355		0.000986	0.027953	0.000573	0.00153		0.001765	0.08649	-0.007649	0.014074
rho_Smax	-0.000357	0.015205	-0.000217	0.000416		-0.000308	0.029928	0.002647	0.001776		0.006222	0.085634	-0.02224	0.013908
SUMMARY CORRELATIONS
Parameter	Delta=0.025			Delta=0.05			Delta=0.15				“Ratio” is the ratio between the average and the error
	Average	Error	Ratio	Average	Error	Ratio	Average	Error	Ratio
kcat_S	-0.001835	0.000378	-4.8545	-0.00519	0.001637	-3.17043	-0.052771	0.013543	-3.89655
KM_S1	0.000584	0.000409	1.42787	0.00156	0.001704	0.915493	0.015975	0.014793	1.0799
KM_S2	-0.00025	0.00039	-0.641026	-0.001225	0.001585	-0.772871	0.018136	0.013981	1.29719
Keq_S	-0.000187	0.000354	-0.528249	-0.002573	0.001576	-1.63261	-0.017118	0.014969	-1.14356		Green: effect > 2 sigma
1/KI	0.020929	0.003851	5.43469	0.094163	0.016883	5.57739	0.784075	0.136579	5.74082
kcat_X	-0.000979	0.000406	-2.41133	-0.00373	0.001759	-2.12052	-0.030315	0.014021	-2.16211		Orange: ratio < -2
KM_X1	0.000538	0.000401	1.34165	-0.000735	0.001574	-0.466963	-0.002238	0.014224	-0.15734
KM_X2	-0.000417	0.000357	-1.16807	0.001949	0.001711	1.1391	0.000849	0.014536	0.0584067
Keq_X	0.000451	0.000368	1.22554	0.001973	0.001708	1.15515	-0.014993	0.013942	-1.07538
kcat_P	-0.001958	0.000394	-4.96954	-0.008974	0.001713	-5.23876	-0.060234	0.0142	-4.24183
KM_P	0.000573	0.00036	1.59167	0.005363	0.001602	3.34769	0.025691	0.014772	1.73917
EX_Vmax_X	-0.001973	0.001442	-1.36824	-0.003326	0.006055	-0.549298	-0.068804	0.063009	-1.09197
EX_Vmax_P	0.002819	0.002169	1.29968	0.008983	0.00873	1.02898	0.109919	0.078565	1.39908
avg_Jout	0.00375	0.000361	10.3878	0.01752	0.00152	11.5263	0.154451	0.012984	11.8955
avg_Smax	-0.008377	0.003871	-2.16404	-0.016594	0.016529	-1.00393	-0.587081	0.144674	-4.05796
Pout_request	0.000386	0.000185	2.08649	0.000595	0.00077	0.772727	0.014792	0.007069	2.09252
rho_Jout	-0.00053	0.000355	-1.49296	0.000573	0.00153	0.37451	-0.007649	0.014074	-0.543484
rho_Smax	-0.000217	0.000416	-0.521635	0.002647	0.001776	1.49043	-0.02224	0.013908	-1.59908
