# Supplementary material for: Metabolic Complementation in Bacterial Communities: Necessary Conditions and Optimality
Source: Front Microbiol. 2016 Oct 7;7:1553. doi: 10.3389/fmicb.2016.01553 (PMC5054487; doi:10.3389/fmicb.2016.01553)
Supplement: Supplementary file 2 [file Table2.XLSX]

## Sheet: Hoja1
PubChemID	Pathway	Step	Species	SMILES	Formula	MW	Charge	#HBD	#HBA	L5	L5e	logP	XLOGP3	ALOGP	TPSA	1PRule (TPSA)	3PRule
5460312	Tryptophan biosyntesis	1	chorismate	C=C(C(=O)[O-])OC1(C(O)C=CC(C([O-])=O)=C1)	C10H8O6--	224.167	-2	1	5	0	1	-2.7578	1.51	0.41	109.72	MH	H
5459842	Tryptophan biosyntesis	2	anthranilate	C(C1(C(=CC=CC=1)N))(=O)[O-]	C7H6NO2-	136.128	-1	1	4	0	1	0.2135	1.86	0.24	66.15	MH	H
9548600	Tryptophan biosyntesis	3	N-(5-phosphoribosyl)-anthranilate	C(OP(=O)([O-])[O-])C1(C(O)C(O)C(O1)NC2(C=CC=CC(C(=O)[O-])=2))	C12H13NO9P---	346.207	-3	3	10	1	3	-1.0326	-0.69	-0.54	184.08	ML	ML
45266701	Tryptophan biosyntesis	4	1-(o-carboxyphenylamino)-1'-deoxyribulose 5'-phosphate	C(OP(=O)([O-])[O-])C(O)C(O)C(=O)CNC1(C=CC=CC(C(=O)[O-])=1)	C12H13NO9P---	346.207	-3	3	10	1	3	-1.1884	-0.79	-0.6	191.92	ML	ML
46878464	Tryptophan biosyntesis	5	(1S,2R)-1-C-(indol-3-yl)glycerol 3-phosphate	C2(=C(C1(C=CC=CC=1N2))C(C(COP([O-])(=O)[O-])O)O)	C11H12NO6P--	285.19	-2	3	7	0	1	1.5479	-1.36	0.12	138.48	ML	H
798	Tryptophan biosyntesis	6	indole	C2(C=CC1(=C(C=CN1)C=2))	C8H7N	117.148	0	1	1	0	1	2.1679	2.05	2.29	15.79	H	H
6923516	Tryptophan biosyntesis	7	L-tryptophan	C2(NC1(C=CC=CC=1C(CC([N+])C(=O)[O-])=2))	C11H12N2O2	204.225	0	2	5	0	2	-0.9292	-0.41	-0.52	83.56	MH	ML
5460312	L-phenylalanine biosynthesis	1	chorismate	C=C(C(=O)[O-])OC1(C(O)C=CC(C([O-])=O)=C1)	C10H8O6--	224.167	-2	1	5	0	1	-2.7578	1.51	0.41	109.72	MH	H
5460303	L-phenylalanine biosynthesis	2	prephenate	C(=O)([O-])C(=O)CC1(C(=O)[O-])(C=CC(O)C=C1)	C10H8O6--	224.167	-2	1	5	0	1	-3.0813	0.79	0.03	117.56	MH	H
4592697	L-phenylalanine biosynthesis	3	2-oxo-3-phenylpropanoate	C([O-])(=O)C(=O)CC1(=CC=CC=C1)	C9H7O3-	163.15	-1	0	2	0	1	-0.4519	1.94	1.14	57.2	H/MH	H
6925665	L-phenylalanine biosynthesis	4	L-phenylalanine	C([O-])(=O)C([N+])CC1(C=CC=CC=1)	C9H11NO2	165.189	0	1	4	0	2	-1.4105	-0.87	-0.85	67.77	MH	ML
5460312	L-tyrosine biosynthesis	1	chorismate	C=C(C(=O)[O-])OC1(C(O)C=CC(C([O-])=O)=C1)	C10H8O6--	224.167	-2	1	5	0	1	-2.7578	1.51	0.41	109.72	MH	H
5460303	L-tyrosine biosynthesis	2	prephenate	C(=O)([O-])C(=O)CC1(C(=O)[O-])(C=CC(O)C=C1)	C10H8O6--	224.167	-2	1	5	0	1	-3.0813	0.79	0.03	117.56	MH	H
6971070	L-tyrosine biosynthesis	3	4-hydroxyphenylpyruvate	C1(C(CC(C([O-])=O)=O)=CC=C(C=1)O)	C9H7O4-	179.149	-1	1	4	0	1	-0.7463	1.28	1.11	77.43	MH	H
6942100	L-tyrosine biosynthesis	4	L-tyrosine	C(C(CC1(C=CC(O)=CC=1))[N+])(=O)[O-]	C9H11NO3	181.189	0	2	6	0	2	-1.7049	-1.61	-0.73	88	MH	ML
5204641	Leucine biosynthesis	1	3-methyl-2-oxobutanoate	CC(C(C([O-])=O)=O)C	C5H7O3-	115.107	-1	0	2	0	1	-1.0386	1.36	0.29	57.2	H/MH	H
6419726	Leucine biosynthesis	2	(2S)-2-isopropylmalate	CC(C(O)(CC(=O)[O-])C([O-])=O)C	C7H10O5--	174.151	-2	1	4	0	1	-2.7366	1.12	-0.1	100.49	MH	ML
21954611	Leucine biosynthesis	3	2-isopropylmaleate	CC(C(C(=O)[O-])=CC(=O)[O-])C	C7H8O4--	156.136	-2	0	2	0	1	-1.9314	1.99	1.05	80.26	MH	H
6857402	Leucine biosynthesis	4	(2R,3S)-3-isopropylmalate	CC(C)C(C([O-])=O)C(C([O-])=O)O	C7H10O5--	174.151	-2	1	4	0	1	-2.8807	1.33	-0.3	100.49	MH	ML
25245894	Leucine biosynthesis	5	(2S)-2-isopropyl-3-oxosuccinate	CC(C(C(=O)[O-])C(=O)C(=O)[O-])C	C7H8O5--	172.135	-2	0	3	0	1	-2.6725	2.03	0.47	97.33	MH	H
3527278	Leucine biosynthesis	6	4-methyl-2-oxopentanoate	CC(C)CC(C([O-])=O)=O	C6H9O3-	129.134	-1	0	2	0	1	-0.6485	1.58	0.6	57.2	H/MH	H
7045798	Leucine biosynthesis	7	L-leucine	CC(CC([N+])C([O-])=O)C	C6H13NO2	131.173	0	1	4	0	2	-1.6071	-0.87	-1.18	67.77	MH	ML
5204641	Valine biosynthesis	1	3-methyl-2-oxobutanoate	CC(C(C([O-])=O)=O)C	C5H7O3-	115.107	-1	0	2	0	1	-1.0386	1.36	0.29	57.2	MH	H
6971018	Valine biosynthesis	2	Valine	CC(C)C([N+])C([O-])=O	C5H11NO2	117.146	0	1	4	0	2	-1.9972	-1.61	-1.61	67.77	MH	ML
45259183	Isoleucine biosynthesis	1	L-threonine	CC(O)C([N+])C(=O)[O-]	C4H6NO2-	100.096	-1	1	4	0	2	-0.7009	0.79	-2.11	66.15	MH	ML
21145376	Isoleucine biosynthesis	2	(2Z)-2-aminobut-2-enoate	CC=C(N)C(=O)[O-]	C6H11O4-	147.149	-1	2	5	0	1	-1.7418	0.28	0.14	80.59	MH	H
21145135	Isoleucine biosynthesis	3	2-iminobutanoate	CCC(=N)C(=O)[O-]	C6H9O4-	145.133	-1	1	4	0	1	-1.5336	0.45	-0.12	77.43	MH	ML
6857401	Isoleucine biosynthesis	4	2-oxobutanoate	CCC(=O)C(=O)[O-]	C6H9O3-	129.134	-1	0	2	0	1	-0.6485	1.72	-0.1	57.2	MH	ML
19796801	Isoleucine biosynthesis	5	(S)-2-aceto-2-hydroxybutanoate	CCC(O)(C(=O)[O-])C(C)=O	C4H6NO2-	100.096	-1	1	3	0	2	-0.7342	0.88	-0.46	63.98	MH	ML
3593277	Isoleucine biosynthesis	6	(R)-2,3-dihydroxy-3-methylpentanoate	CCC(O)(C)C(C([O-])=O)O	C4H5O3-	101.081	-1	0	2	0	1	-1.2846	0.79	-0.01	57.2	MH	ML
7043901	Isoleucine biosynthesis	7	(S)-3-methyl-2-oxopentanoate	CCC(C)C(=O)C([O-])=O	C6H13NO2	131.173	0	1	4	0	1	-1.6071	-1.07	0.9	67.77	MH	H
6971019	Isoleucine biosynthesis	8	L-isoleucine	CCC(C)C([N+])C(=O)[O-]	C4H9NO3	119.119	0	2	6	0	2	-3.2724	-2.29	-1.27	88	MH	ML
--	8-amino-7-oxononanoate biosynthesis	1	MALONYL-ACP	C(CC(=O)[O-])(=O)SCCNC(=O)CCNC(C(O)C(C)(C)COP(=O)([O-])OCC(N[an apo-[acyl-carrier protein]])C(=O)[an...	--	--	--	--	--	3	3	--	--	--	--	--	--
--	8-amino-7-oxononanoate biosynthesis	2	Malonyl-acp-methyl-ester	COC(CC(=O)SCCNC(=O)CCNC(C(O)C(C)(C)COP(=O)([O-])OCC(N[an apo-[acyl-carrier protein]])C(=O)[an apo-[a...	--	--	--	--	--	3	3	--	--	--	--	--	--
--	8-amino-7-oxononanoate biosynthesis	3	3-Ketoglutaryl-ACP-methyl-ester	COC(=O)CC(CC(=O)SCCNC(=O)CCNC(C(O)C(C)(C)COP(=O)([O-])OCC(N[an apo-[acyl-carrier protein]])C(=O)[an ...	--	--	--	--	--	3	3	--	--	--	--	--	--
--	8-amino-7-oxononanoate biosynthesis	4	3-Hydroxyglutaryl-ACP-methyl-ester	COC(=O)CC(CC(=O)SCCNC(=O)CCNC(C(O)C(C)(C)COP(=O)([O-])OCC(N[an apo-[acyl-carrier protein]])C(=O)[an ...	--	--	--	--	--	3	3	--	--	--	--	--	--
--	8-amino-7-oxononanoate biosynthesis	5	Enoylglutaryl-ACP-methyl-esters	COC(=O)CC=CC(=O)SCCNC(=O)CCNC(C(O)C(C)(C)COP(=O)([O-])OCC(N[an apo-[acyl-carrier protein]])C(=O)[an ...	--	--	--	--	--	3	3	--	--	--	--	--	--
--	8-amino-7-oxononanoate biosynthesis	6	Glutaryl-ACP-methyl-esters	COC(=O)CCCC(=O)SCCNC(=O)CCNC(C(O)C(C)(C)COP(=O)([O-])OCC(N[an apo-[acyl-carrier protein]])C(=O)[an a...	--	--	--	--	--	3	3	--	--	--	--	--	--
--	8-amino-7-oxononanoate biosynthesis	7	3-Ketopimeloyl-ACP-methyl-esters	COC(=O)CCCC(=O)CC(=O)SCCNC(=O)CCNC(C(O)C(C)(C)COP(=O)([O-])OCC(N[an apo-[acyl-carrier protein]])C(=O...	--	--	--	--	--	3	3	--	--	--	--	--	--
--	8-amino-7-oxononanoate biosynthesis	8	3-hydroxypimeloyl-ACP-methyl-esters	COC(=O)CCCC(O)CC(=O)SCCNC(=O)CCNC(C(O)C(C)(C)COP(=O)([O-])OCC(N[an apo-[acyl-carrier protein]])C(=O)...	--	--	--	--	--	3	3	--	--	--	--	--	--
--	8-amino-7-oxononanoate biosynthesis	9	Enoylpimeloyl-ACP-methyl-esters	COC(=O)CCCC=CC(=O)SCCNC(=O)CCNC(C(O)C(C)(C)COP(=O)([O-])OCC(N[an apo-[acyl-carrier protein]])C(=O)[a...	--	--	--	--	--	3	3	--	--	--	--	--	--
--	8-amino-7-oxononanoate biosynthesis	10	Pimeloyl-ACP-methyl-esters	COC(=O)CCCCCC(=O)SCCNC(=O)CCNC(C(O)C(C)(C)COP(=O)([O-])OCC(N[an apo-[acyl-carrier protein]])C(=O)[an...	--	--	--	--	--	3	3	--	--	--	--	--	--
--	8-amino-7-oxononanoate biosynthesis	11	Pimeloyl-ACPs	C(CCCCCC([O-])=O)(=O)SCCNC(=O)CCNC(C(O)C(C)(C)COP(=O)([O-])OCC(N[an apo-[acyl-carrier protein]])C(=O...	--	--	--	--	--	3	3	--	--	--	--	--	--
25244029	Biotin biosynthesis from 8-amino-7-oxononanoate	12	8-Amino-7-Oxononanoate	CC(C(CCCCCC([O-])=O)=O)[N+]	C9H17NO3	18723618	0	1	5	0	1	-11137	-1.5	-0.49	84.84	MH	H
25245451	Biotin biosynthesis from 8-amino-7-oxononanoate	13	Diaminononanoate	CC(C(CCCCCC([O-])=O)[N+])[N+]	C9H21N2O2+	18927524	1	2	7	0	1	-20723	-1.7	-2.36	95.41	MH	H
25244917	Biotin biosynthesis from 8-amino-7-oxononanoate	14	Dethiobiotin	CC1(NC(=O)NC1CCCCCC(=O)[O-])	C10H17N2O3-	21325358	-1	2	6	0	0	0.4143	1.4	0.33	81.26	MH	H
6560210	Biotin biosynthesis from 8-amino-7-oxononanoate	15	Biotin	C1(SC(CCCCC(=O)[O-])[CH]2(NC(=O)N[CH]12))	C10H15N2O3S-	2433027	-1	2	7	0	0	0.1197	1	0.35	106.56	MH	H
	ACP-bonded compounds
