# Supplementary material for: Metabolic Complementation in Bacterial Communities: Necessary Conditions and Optimality
Source: Front Microbiol. 2016 Oct 7;7:1553. doi: 10.3389/fmicb.2016.01553 (PMC5054487; doi:10.3389/fmicb.2016.01553)
Supplement: Supplementary file 4 [file DataSheet1.FASTA]

>tr|B4YQR1|B4YQR1_9ENTR Anthranilate synthase component 1 OS=Buchnera aphidicola (Cinara cedri) GN=trpE PE=3 SV=1
MTYWKNELPHWDDPLEIFFQLCGNKKNTLLLESSKVNSKKKTKSKIIIQSALRITAKKGA
VHIAALSKNGADLLAKIETMVSVKNASIFCTSNRISIYFLNQSLELDEDTKLIAPSIFDS
FRWIIQTVERFSVSSIPLFFGGLFSYNLIAHFENITNVTNHNPCPDLCWYLAESLIDIDH
TKQTSHLFTYVFTTDCIENKRLMKQTKKIIQQFKKKYFSNVAFNVPKKDIYVTGNLNDSS
YAEIIKKMRVFIQKGDIFQVVPSRQFYAACTHPLQTYNVLKKNNPSPYMFFMQDKNFILF
GSSPESYLKYNANNRIIQLCPIAGTKPRGKHKNGNINVDLDNRIELSLRLNRKELSEHIM
LVDLARNDLAKVCEINSRYVSKLLQVEKYSHVMHLVSHVRGILRLPLDVFHAYQSCMNMG
TLTGAPKLRAMQLIAQYEPNQRGAYGGSIGYFKGNGSFDTCIVIRSAFVQKNIATIQSGA
GIVADSIVTEEILESKNKAQAILQSIFNTHSKQIGKLYV
>tr|Q5WQ06|Q5WQ06_9ENTR Anthranilate synthase component 1 OS=Buchnera aphidicola (Cinara tujafilina) GN=trpE PE=3 SV=1
MRYIIEESKYQDNPTEVFYNLCYNKPNTLLLESSEIIDKKAVESMMIIDSALRITACNNC
VSITALTNNGKFLLIMLDNILPKNIQVISNSIQRKVIFPYYSIPIDEEKKLMLHSVFDVF
RFIIKSVNSYEQKKIIFFGGLFSYDLINSFEILPIVEKKHNCPDFCFYLAESLILIDHKN
KKTKIQTNIFTNDLHEYRKLKKRNIFIQKKINSNIEPMPLVPIHNMQVSYDIHDIEYAKI
IKKMKKFIIQGDIFQVVPSRRFYLPCTHALSAYHMLKKNNPSPYMFFMQDKNFKIFGASP
ESYLKYNPKNRIVEIHPIAGTRSRGKNKDGSINLDLDNRIELSLRTNKKELSEHLMLVDL
ARNDLAKVCSTGSRYVSQLMKVEKYSHVMHLVSNVIGTLSEDLDVFHAYQSCMNMGTLTG
APKIRAMQLIAQIEKNSRGSYGGSIGYFTGEEVFDMCIIIRSAYIEKDIATIQTGAGIVL
DSIPFEEIQESKNKAYAVLLAIFQSHRAQGILYV
>tr|G2LQ71|G2LQ71_BUCUM Anthranilate synthase component 1 OS=Buchnera aphidicola str. Ua (Uroleucon ambrosiae) GN=trpE PE=3 SV=1
MKNSRHKIEIMQKKTHYHPDPTIIFNHICGLRPQTLLLETAEINKKRNLESIMIIDSAIR
ISAIKNSVQITAFSLNGMAILKALKHTLSNTIKIFENNQSMNLIFPCVDKNIDEDQKILS
ISIFDCFRFIMRVFTNPQKISKAIFFGGLFSYDLIANFELLSHLARKQKCPDICFYLAET
LLVWDHEKQTCIIQNSLFSHNVNEKYRIQTRSIEIENKLKQKLPGILKYNTNIPVYKEAS
LTSNMTDSEYLSIIQQLQIFIQKGDIFQVVPSRKFFLPCYHPLSAYQELKTNNPSPYMFF
MQDEMFTLFGASPESSLKYNNQTRQIELYPIAGTRPRGKTKNGNIDYDLDSRIELEMRTN
QKELAEHLMLVDLARNDLARICEPGSRYVAELLKVDKYSHVMHLVSRVIGTLKSHLDALH
AYSSCMNMGTLTGAPKVRAMQLISEYEKETRGSYGGAIGYFTDSGDLDTCITIRSAYIEN
NVATIQAGAGIVLNSIATEEMQESFNKAKAVINAIKTANHTTGSF
>sp|Q44695|TRPE_BUCAI Anthranilate synthase component 1 OS=Buchnera aphidicola subsp. Acyrthosiphon pisum (strain APS) GN=trpE PE=3 SV=3
MFLIEKRRKLIQKKANYHSDPTTVFNHLCGSRPATLLLETAEVNKKNNLESIMIVDSAIR
VSAVKNSVKITALSENGAEILSILKENPHKKIKFFEKNKSINLIFPSLDNNLDEDKKIFS
LSVFDSFRFIMKSVNNTKRTSKAMFFGGLFSYDLISNFESLPNVKKKQKCPDFCFYLAET
LLVVDHQKKTCLIQSSLFGRNVDEKNRIKKRTEEIEKKLEEKLTSIPKNKTTVPVQLTSN
ISDFQYSSTIKKLQKLIQKGEIFQVVPSRKFFLPCDNSLSAYQELKKSNPSPYMFFMQDE
DFILFGASPESSLKYDEKNRQIELYPIAGTRPRGRKKDGTLDLDLDSRIELEMRTNHKEL
AEHLMLVDLARNDLARICEPGSRYVSDLVKVDKYSHVMHLVSKVVGQLKYGLDALHAYSS
CMNMGTLTGAPKVRAMQLIAEYEGEGRGSYGGAIGYFTDLGNLDTCITIRSAYVESGVAT
IQAGAGVVFNSIPEDEVKESLNKAQAVINAIKKAHFTMGSS
>sp|Q89A29|TRPE_BUCBP Anthranilate synthase component 1 OS=Buchnera aphidicola subsp. Baizongia pistaciae (strain Bp) GN=trpE PE=3 SV=1
MKKNLISIDVFLTETRYQPNPTAIFNQICKKKSETLLLESAEINKKHHLESMMIIDAALK
ISFLNQIVIVEALTKNGVNLLSVFKSLLPKNVIILSDNNPLEIKFPILSMYLDEDQRLRS
LSVFDAIRFLIKSVKNLSEFAPKSMFFGGLFSYDLITSFENLPILNTHQHCPDFCFYLSE
TLLILDHKNKTSIVQVTSFTNDNFEKKRLKDRLEILKNKLSKNLCPIKFDTLKNMKLWCN
KTDEEYNKIIVNVKKFILQGEIFQVVPSRKFYLSCVNPLSSYEVLKKNNPSPYMFFMQDR
KFTLFGASPESALKYDINSRQIEIYPIAGTRPRGRRSDGSLDLDLDNRIELEMRTNNKEL
AEHLMLVDLARNDLAKICEPGTRHVADLIRVDRYSHVMHLVSRVIGKLRFDLDFLHAYQA
CMNMGTLTGAPKVRAMELISEIEGEKRGSYGGAIGYFTGLGMLDTCIVIRSAYVENKIAT
IQAGAGIVLDSVPQLESDESKNKAKAVIQAIANSHSCQIEYL
>sp|Q44697|TRPE_BUCDN Anthranilate synthase component 1 OS=Buchnera aphidicola subsp. Diuraphis noxia GN=trpE PE=3 SV=1
MEKKPYEIKIIQKKAKYHPDPTIVFNHICGSQKQTLLLETAEINKKNDLESIMIIDAALR
ISSERNHSVQLTALSKNGENILSILKSNLKQKVQMFIQDTSIRLEFPHFQKNLDEDKKIF
SLSIFDTFRFIMKFFKNRNKVQKAMFFGGLFSYDLISNFELLPKLKKTQKCPHFCFYLAE
TLLIVDHQKKTCLIQNSLFTKNSHEQMRVEKRGREIQKKLEASLNSIPVRQEVKNSMLTA
NMSDEQYCSIIKKLQILIRKGEIFQVVPSRKFFLPCSNPLSAYQKLKKSNPSPYMFFMQD
KDFTLFGASPESSLKYDDTTRQVELYPIAGTRPRGRNMDGTLNLDLDSRIELEMRTNHKE
LAEHLMLVDLARNDLARICEPGSRYVSDLVRVDKYPHVMHLVSRVVGTLKPELDALHAYA
ACMNMGTLTGAPKIRAMELIAEYEMEQRGSYGGAIGYFTDLGNLDTCITIRSAYVEDNIA
TIQSGSGIVYNSIPEDEVKEGINKAKRVINAIQHAHHLV
>sp|Q9ZER9|TRPE_BUCPS Anthranilate synthase component 1 OS=Buchnera aphidicola subsp. Pemphigus spyrothecae GN=trpE PE=3 SV=1
MKNRRYEVEILQIEGIYQSDPTTIFNQLCNKKKCTLLLESAEIDKKHALESMIIIDSALR
ISSLDNIVTIEALTENGKSLLFKLDLLLPLTVKNVLFENSRRLIFPFINHEIDEDKKLRS
VSIFDTFRLLIKTMKIPKNLTKSMFFGGLFSYDLVNNFEKLPILNRNQKCPDLCFYLAET
LLILDHKKKNCIIQSSLFNRKSSEKNRLKKNLQEIKTKLTQNVPKIEHRKIDQISLKCNL
TDKEYIKIIKKMKQSIKKGDIFQVVPSRKFYLPCISSLSAYQRLKQSNPSPYMFFMQDSD
FTLFGASPESSLKYDSKSKKIEIYPIAGTRPRGKTENGLIDLDLDSKIELEMRMNEKELS
EHLMLVDLARNDLARICEPGSRYVASLTKVDRYSCVMHLVSKIVGRLKSNLDIFHAYCAC
MNMGTLTGAPKIKAMELISKFEKERRGSYGGSIGYFTESNNFDTCIIIRSAYVENNLATV
QAGAGIVLDSVPQEEANESRNKAQAVIQAIIYAHSSREVV
>sp|Q44689|TRPE_BUCRM Anthranilate synthase component 1 OS=Buchnera aphidicola subsp. Rhopalosiphum maidis GN=trpE PE=3 SV=1
MKKKPYQIEIIQKKAPYHPDPTMIFNHLCESRSATLLLETAEVNKKKDLESIMIIDSAIR
ISSKKNLVKLKPLSINGEEILLALKKRIPKKIEIYEKNKNIILVFPKIEKNLDEDKKLFS
LSVFDAFRFMIKIFENKEKKSKAMFFGGLFSYDLSQFFESLPKLKGNQKCSNFCFYLAET
LLVLDHQKKTCLIQNSLFTKNANEKKRIKERSIEIEKKLNEKLKSIPKVKITDINLTSNM
NNFEYGSIIKKLQKLIQKGEIFQVVPSRKFYLPCPNPLSAYQKLKKSNPSPYMFFMQDKD
FTLFGASPESSLKYDEKTRKIELYPIAGTRPRGRTEDGNLDLDLDSRIELEMRTNHKELA
EHLMLVDLARNDLARICKPGSRYVSDLVKVDKYSHVMHLVSKVIGELKEGLDALHAYASC
MNMGTLTGAPKVRAMQLIAEYEKEKRGSYGGAIGYFTDLGNLDTCITIRSAYVENIATIQ
AGAGIVYNSIPEDEVNESLNKAQAVINAIKNAHY
>sp|Q44691|TRPE_BUCRP Anthranilate synthase component 1 OS=Buchnera aphidicola subsp. Rhopalosiphum padi GN=trpE PE=3 SV=1
MKKSAYPIEIIQKQAPYHPDPTMIFNHLCESRSETLLLETADNKKKRSRKIMIIDSAMRI
SSEHNAVKLTPLSINGMEILLVLKKIISKKIEIYRRKKNTILIFPNIEKDLDEDKKLFSL
SVFDAFRLIIKTFENREKKSKAMFFGGLFSYDLISVFETLPKLKGNQKCSNFCFYLAETL
LVLDHQQKTCLIQSSLFTKNSNEKKRIEERSVEIKQKLNQKLNSIPKIKIKDINLTSNMN
NFEYGSIIKKLQKLIQKGEIFQVVPSRKFYLPCPNPLSAYQKLKKSNPSPYMFFMQDQDF
TLFGASPESSLKYDEKTRKIELYPIAGTRPRGRTKDGNLDLDLDSRIELEMRTNHKELAE
HLMLVDLARNDLARICKPGSRYVSDLVRVDRYSHVMHLVSRVIGELREGLDALHAYASCM
NMGTLTGAPKVCAMQLIAEYEKEKRGSYGGAIGYFTDLGNLDTCITIRSAYVEKRYCYNQ
AGAGIVYNSIPEDEVNESLNKAQAVINAIKNAHY
>sp|P42387|TRPE_BUCAP Anthranilate synthase component 1 OS=Buchnera aphidicola subsp. Schizaphis graminum (strain Sg) GN=trpE PE=3 SV=1
MSKNPYEIEIIQKTAPYHPDPTMIFNHLCASRPGTLLLETAEVNKKRDLESIMIIDSAMR
ISSEDNSVKLTPLSINGTDILSTLKKTIPKKIEIYEKNNSTILVFPKIKKNIDEDKKLFS
LSVFDAFRLMIRIFENREKKSKAMFFGGLFSYDLISVFESLPKLKGNQKCSNFCFYLAET
LLVLDHQKKTCLIQNSLFSKNLKERKRIKKRSVEIERKLNEKLKLIPKTKIKDINLTSNM
NNFEYGTIIKKLQKLIQKGEIFQVVPSRKFYLPCPNPLSAYQKLKKSNPSPYMFFMQDQD
FTLFGASPESSLKYDEKTRKIELYPIAGTRPRGKTEDGNLDLDLDSRIELEMRTNHKELA
EHLMLVDLARNDLARICKPGSRYVSDLVRVDRYSHVMHLVSRVIGELREGLDALHAYASC
MNMGTLTGAPKVRAMQLIAEHEGEKRGSYGGAIGYFTDLGNLDTCITIRSAYVEKQVATI
QAGAGIVYNSIPENEVNESLNKAQAVINAIKNAHY
>sp|Q44598|TRPE_BUCSC Anthranilate synthase component 1 OS=Buchnera aphidicola subsp. Schlechtendalia chinensis GN=trpE PE=3 SV=1
MCEHLKSMDVLKVETFYQPNPTAIFHHICRNRSNTLLLESAEINNKKNLESMMIVDSALR
ISALNMVVTLEALTKNGESLLPVFKSLLPKEVRILSNDNFLKIKFPSIVKDIDEDKKLHV
LSIFDSIRFLINSVKNNKGSKSMFFGGLFAYDLVSSFENLPKLKTSQSCPDFCFYLSEIL
LVLNHKRRTCYIQASLFSSSNLERNKLQHRLLEVKNKLSQNFYPLESTSLKKMILKCNRT
DREYEKIIKEMKKSIMIGEIFQVVPSRKFYLPCTNSLAAYDVLKKNNPSPYMFFMQDSNF
TLFGASPESSLKYDTLSRKIEIYPIAGTRPRARKIDGSIDLDLDSRIELEMRTNHKELSE
HLMLVDLARNDLAKICDPGTRYVADLTQVDKYSHVMHLVSRVVGKLRLDLDVFHAYQACM
NMGTLSGAPKIRAMELISNAEKEKRGSYGGSIGYFTASGTLDMCIIIRSAYVENNIATIQ
VGAGIVLDSIPQLEVDESKNKAKAVLQAISESHSCHIELNIENERHTFAG
>sp|Q9ZES2|TRPE_BUCTC Anthranilate synthase component 1 OS=Buchnera aphidicola subsp. Tetraneura caerulescens GN=trpE PE=3 SV=1
MYYRSIKSEIIQTICTYHEEPSLIFNKICRTKTETLLLESATVHGKKNIESMLIIDTAIK
ISCFKNIVEIEAISNNGLFLLNTIDLKILKKKSTKIKKKKSNVLEIHFPIFNYFTDEDKK
LFLTSVFDALRIIKKSIKNPEKSKMGVFFGGILSYDLISSFEPIPRVFNSKYNHPDFCFY
LSENLLIFDHKKKKCKLQTNIFTDNEEEKLNILKRIKIIYNQIKEINSKKKNNRINTFND
FKTKNKKWVDCKNDSKVYKNKVKKMKQMILNGEVFQIVISRKFFLPCPYPLESYIFLKKN
NPSPYMFFMQDRHFVLFGASPESSLKFSSITRKIEIHPIAGTRPRAFSSIKKIDINEDNK
MELAMRINSKELAEHCMLVDLARNDLSRICLPGSRVVSDLMKVVKYSHVMHLVSKVEGVL
RNDLDIFHAYQCCMNMGTLTGAPKIRAMQIIAEEGEIRECYGGAIGYFTGKGDLDTCIVI
RSAYVRNGIACVQAGAGIVLDSIADEENEECKNKAMAVINAINKTL
>sp|P00895|TRPE_ECOLI Anthranilate synthase component 1 OS=Escherichia coli (strain K12) GN=trpE PE=1 SV=2
MQTQKPTLELLTCEGAYRDNPTALFHQLCGDRPATLLLESADIDSKDDLKSLLLVDSALR
ITALGDTVTIQALSGNGEALLALLDNALPAGVESEQSPNCRVLRFPPVSPLLDEDARLCS
LSVFDAFRLLQNLLNVPKEEREAMFFGGLFSYDLVAGFEDLPQLSAENNCPDFCFYLAET
LMVIDHQKKSTRIQASLFAPNEEEKQRLTARLNELRQQLTEAAPPLPVVSVPHMRCECNQ
SDEEFGGVVRLLQKAIRAGEIFQVVPSRRFSLPCPSPLAAYYVLKKSNPSPYMFFMQDND
FTLFGASPESSLKYDATSRQIEIYPIAGTRPRGRRADGSLDRDLDSRIELEMRTDHKELS
EHLMLVDLARNDLARICTPGSRYVADLTKVDRYSYVMHLVSRVVGELRHDLDALHAYRAC
MNMGTLSGAPKVRAMQLIAEAEGRRRGSYGGAVGYFTAHGDLDTCIVIRSALVENGIATV
QAGAGVVLDSVPQSEADETRNKARAVLRAIATAHHAQETF
>sp|P00897|TRPE_SERMA Anthranilate synthase component 1 OS=Serratia marcescens GN=trpE PE=1 SV=2
MNTKPQLTLLKVQASYRGDPTTLFHQLCGARPATLLLESAEINDKQNLQSLLVIDSALPI
TALGHTVSVQALTANGPALLPVLDEALPPEVRNQARPNGRELTFPAIDAVQDEDARLRSL
SVFDALRTLLTLVDSPADEREAVMLGGLFAYDLVAGFENLPAVRQDQRCPDFCFYLAETL
LVLDHQRGSARLQASVFSEQASEAQRLQHRLEQLQAELQQPPQPIPHQKLENMQLSCNQS
DEEYGAVVSELQEAIRQGEIFQVVPSRRFSLPCPAPLGPYQTLKDNNPSPYMFFMQDDDF
TLFGASPESALKYDAGNRQIEIYPIAGTRPRGRRADGSLDLDLDSRIELEMRTDHKELAE
HLMLVDLARNDLARICQAGSRYVADLTKVDRYSFVMHLVSRVVGTLRADLDVLHAYQACM
NMGTLSGAPKVRAMQLIAALRSTRRGSYGGRVGYFTAHRHLDTCIVIRSAYVEDGHRTVQ
AGAGVVQDSIRRREADETRNKARAVLRAIATAHHAKEVF
